# Supplementary material for: Impact of Muscle Changes Assessed by Ultrasonography on Muscle Strength and Functioning after ICU Discharge: A Systematic Review with Meta-Analysis
Source: Int J Environ Res Public Health. 2024 Jul 11;21(7):908. doi: 10.3390/ijerph21070908 (PMC11276795; doi:10.3390/ijerph21070908)
Supplement: Supplementary file 1 [file ijerph-21-00908-s001.zip]

Archive with 1 entries (1 files):
- ijerph-3084205-supplementary.pdf
